# Supplementary material for: Thyroidal expression of ER molecular chaperone GRP170 is required for efficient TSH-mediated thyroid hormone synthesis
Source: JCI Insight. 2025 Sep 9;10(17):e191837. doi: 10.1172/jci.insight.191837 (PMC12487683; doi:10.1172/jci.insight.191837)
Supplement: Supporting data values [file jciinsight-10-191837-s110.xlsx]

## Sheet: Fig. 2A
Figure. 2A	Control	Grp170-KO
	1.52567	0.207451
	1.00027	0.607654
	0.697609	0.591532
	0.776453	0.290051
		0.452039

## Sheet: Fig. 2C
Figure. 2C	Control	Grp170-KO
	0.664182	0.840926
	1.5473	0.398408
	1.06692	0.646656
	1.37095	0.427329
	0.737568	0.499594
	0.47042	0.622104
	1.14265

## Sheet: Fig. 3B
Figure. 3B	Control	Grp170-KO
	0.069313	0.064481
	0.082323	0.059107
	0.057167	0.066161
		0.072133
		0.068778

## Sheet: Fig. 3C
Figure. 3C		Control					GRP170-KO
	BiP	1.54951	1.50764	0.946314	0.681643	0.663616	0.258747	0.866441	1.0459	0.411562	1.31764
	sXBP1	0.735096	0.825494	1.51517	0.839839	1.29504	0.109948	0.766847	0.504741	0.196254	1.05552
	CHOP	0.769573	1.2144	1.24558	0.96772	0.887705	1.09214	0.920776	1.2359	1.45153	1.08419

## Sheet: Fig. 4A
Figure. 4A	Control	Grp170-KO
	66	578
	26	273
	85	163
	71	140
	73	418

## Sheet: Fig. 4B
Figure. 4B	T4	Control	Grp170-KO
		7.38533	7.55595
		6.99469	6.30937
		8.61205	4.72693
		7.69914	4.61307
			4.75394
			3.08192
	T3	Control	Grp170-KO
		39.5	51.9
		48.1	22.7
		38.7	26.9
		34.8	36.4
		40.4	41.7

## Sheet: Fig. 4D
Figure. 4D	Control	Grp170-KO
	1.07222	0.266511
	0.294752	0.317065
	0.744866	1.38545
	1.72802	1.72257
	1.45802	1.50548
	1.15552	1.92129
	0.546598

## Sheet: Fig. 4F
Figure. 4F	Control	Grp170-KO
	1.89444	2.7108
	1.95832	4.77527
	1.86637	5.75693
	2.98563	1.96549
	3.13436	1.95615
	1.61864	3.57524
	1.15278

## Sheet: Fig. 4H
Figure. 4H	Control	Grp170-KO
	1.32854	0.572902
	0.853176	0.455426
	0.818285	0.519402
	1.09585	0.476288
		0.540641
		0.374394

## Sheet: Fig. 5B
Figure. 5B		Control							GRP170-KO
	Total	1.34766	0.911809	0.763248	0.668135	1.15421	1.27721	0.87773	0.708734	0.491206	0.331388	0.580631	0.573713	0.290072
	Upper band	1.25823	0.952062	0.786957	0.716525	1.12155	1.27997	0.88471	0.746555	0.519691	0.335595	0.567856	0.547832	0.300603

[truncated: 8 more sheets: Fig. 5C, Fig. 5E, Fig. 6B, Fig. 6F, Fig. 6G, Fig. S1A, Fig. S3A, Fig. S3B]
